# Supplementary material for: Distinct impacts of each anti-anti-sigma factor ortholog of the chlamydial Rsb partner switching mechanism on development in Chlamydia trachomatis
Source: Microbiol Spectr. 2024 Oct 29;12(12):e01846-24. doi: 10.1128/spectrum.01846-24 (PMC11619594; doi:10.1128/spectrum.01846-24)
Supplement: Supplemental tables — Tables S1 to S5. [file spectrum.01846-24-s0002.xlsx]

## Sheet: Table Guide
Table S1. Percent Identity of AASFs.
Table S2. Bacterial abbreviations and NCBI IDs for Figure 2/Figure S1.
Table S3. Bacterial strains used in this study.
Table S4. Primers used in this study.
Table S5. gBlocks used in this study.

## Sheet: Table S1
Table S1. Percent Identity of AASFs.
	1	2	3	4	5	6	7	8	9	10	11	12	13	14	15	16	17	18	19
Gs_SpoIIAA	100	32.04	21.43	16.81	26.32	23.68	28.07	26.96	25.44	21.24	20.18	23.64	25.45	21.62	24.55	23.64	24.55	23.85	24.07
Bs_RsbV	32.04	100	16.67	17.65	18.45	16.5	17.48	25.24	25.24	22.33	22.33	19.61	18.63	20.59	23.53	25.49	18.63	29.41	22.55
Cb9_RsbV1	21.43	16.67	100	39.29	44.64	43.75	44.64	31.25	29.46	38.74	36.61	26.36	29.09	27.03	21.82	30	25.45	25.69	30.19
CCs_RsbV1	16.81	17.65	39.29	100	49.57	43.48	44.35	24.56	21.43	29.73	25	28.18	25.45	22.52	23.64	22.73	20.91	28.44	27.36
CtL2_RsbV1	26.32	18.45	44.64	49.57	100	70.69	75.86	30.43	28.32	29.46	29.2	23.64	30	25.23	23.64	34.55	24.55	31.19	28.04
Cp_RsbV1	23.68	16.5	43.75	43.48	70.69	100	80.17	27.83	28.32	30.36	31.86	24.55	28.18	25.23	24.55	28.18	23.64	33.94	27.1
Cc_RsbV1	28.07	17.48	44.64	44.35	75.86	80.17	100	30.43	29.2	32.14	28.32	26.36	30.91	24.32	24.55	36.36	27.27	33.94	31.78
Cb22_AASF	26.96	25.24	31.25	24.56	30.43	27.83	30.43	100	47.37	40	39.66	46.36	43.64	34.23	28.18	31.82	29.09	27.52	26.85
Cb12_AASF	25.44	25.24	29.46	21.43	28.32	28.32	29.2	47.37	100	38.05	42.98	40.91	45.45	39.64	32.73	32.73	32.73	26.61	23.15
Pa_AASF	21.24	22.33	38.74	29.73	29.46	30.36	32.14	40	38.05	100	67.83	47.27	43.64	36.94	32.73	33.64	34.55	29.36	24.07
Cs_AASF	20.18	22.33	36.61	25	29.2	31.86	28.32	39.66	42.98	67.83	100	41.82	38.18	40.54	30.91	31.82	35.45	29.36	22.22
Cb9_RsbV2	23.64	19.61	26.36	28.18	23.64	24.55	26.36	46.36	40.91	47.27	41.82	100	48.18	41.82	36.36	36.36	38.18	26.61	26.42
Cb11_AASF	25.45	18.63	29.09	25.45	30	28.18	30.91	43.64	45.45	43.64	38.18	48.18	100	37.27	32.73	32.73	34.55	28.44	27.36
CCs_RsbV2	21.62	20.59	27.03	22.52	25.23	25.23	24.32	34.23	39.64	36.94	40.54	41.82	37.27	100	41.82	31.82	37.27	32.11	24.53
CtL2_RsbV2	24.55	23.53	21.82	23.64	23.64	24.55	24.55	28.18	32.73	32.73	30.91	36.36	32.73	41.82	100	43.64	46.36	33.03	21.7
Cp_RsbV2	23.64	25.49	30	22.73	34.55	28.18	36.36	31.82	32.73	33.64	31.82	36.36	32.73	31.82	43.64	100	51.82	26.61	25.47
Cc_RsbV2	24.55	18.63	25.45	20.91	24.55	23.64	27.27	29.09	32.73	34.55	35.45	38.18	34.55	37.27	46.36	51.82	100	30.28	22.64
Ssp_slr1856	23.85	29.41	25.69	28.44	31.19	33.94	33.94	27.52	26.61	29.36	29.36	26.61	28.44	32.11	33.03	26.61	30.28	100	32.38
Ssp_slr1859	24.07	22.55	30.19	27.36	28.04	27.1	31.78	26.85	23.15	24.07	22.22	26.42	27.36	24.53	21.7	25.47	22.64	32.38	100

## Sheet: Table S2
Table S2. Bacterial abbreviations and NCBI IDs for Figure 2/Figure S1.
Strain Resource	Abbreviation	AASF	RsbW	Phosphatase
Chlamydia trachomatis strain L2/434/Bu	CtL2**	RsbV1 CAP04122.1	CAP04249.1	RsbU CAP04288.1
		RsbV2 CAP03578.1		CTL0852 CAP04289.1
Chlamydia trachomatis A2497	CtA	RsbV1 WP_009871778.1	WP_009871913.1	RsbU WP_012728159.1
		RsbV2 WP_009872145.1		CTL0852 WP_012728160.1
Chlamydia trachomatis D/UW-3/CX	CtD	RsbV1 NP_219936.1	NP_220064.1	RsbU NP_220103.1
		RsbV2 NP_220284.1		CTL0852 NP_220104.1
Chlamydia muridarum str. Nigg	Cm	RsbV1 AAF73595.1	AAF39637.1	RsbU AAF39673.1
		RsbV2 AAF73533.1		CTL0852 AAF39674.1
Chlamydia pneumoniae CWL029	Cp*	RsbV1 WP_010883149.1	WP_010883308.1	RsbU WP_010883430.1
		RsbV2 WP_010883544.1		CTL0852 WP_010883429.1
Chlamydia caviae GPIC	Cc*	RsbV1 WP_011006202.1	WP_041462189.1	RsbU WP_011006916.1
		RsbV2 WP_011006814.1		CTL0852 WP_011006917.1
Chlamydia abortus strain GN6	Ca	RsbV1 WP_041461313.1	WP_006343743.1	RsbU WP_045071989.1
		RsbV2 WP_086380209.1		CTL0852 WP_011097434.1
Chlamydia felis Fe/C-56	Cf	RsbV1 WP_011458323.1	WP_011458480.1	RsbU WP_011457607.1
		RsbV2 WP_011457714.1		CTL0852 WP_011457606.1
Chlamydia gallinacea 08-1274/3	Cg	RsbV1 WP_021828109.1	WP_021828843.1	RsbU WP_021828729.1
		RsbV2 WP_021828624.1		CTL0852 WP_021828730.1
Chlamydia pecorum strain NSW/Bov/SBE	Cpe	RsbV1 WP_013712614.1	WP_021756331.1	RsbU WP_013712335.1
		RsbV2 WP_013712228.1		CTL0852 WP_060577809.1
Chlamydia suis isolate SWA-14	Csu	RsbV1 WP_035406552.1	WP_080121553.1	RsbU WP_087877891.1
		RsbV2 WP_080121715.1		CTL0852 WP_087878000.1
Chlamydiota bacterium K940_chlam_9	Cb9*	RsbV1 NGX61372.1	NGX61032.1	RsbU NGX62187.1
		RsbV2 NGX61804.1		CTL0852 NGX62188.1
Candidatus Clavichlamydia salmonicola strain ET	CCs*	RsbV1 WP_194844347.1	WP_194843881.1	RsbU WP_194843743.1
		RsbV2 WP_194843639.1		CTL0852 WP_194843744.1
Parachlamydia acanthamoebae UV-7	Pa**	WP_013924899.1	WP_006342149.1	WP_006341447.1
Candidatus Protochlamydia naegleriophila strain KNic	CPn	WP_032125185	WP_032123896.1	WP_059060554
Rhabdochlamydiaceae bacterium co.spades.CONCOCT.1kb_142	Rb	MBY0528864.1	MBY0529210.1	MBY0530244.1
Candidatus Protochlamydia sp. W-9	CPsp	WP_075883221.1	WP_075883485.1	WP_075882788.1
Waddliaceae bacterium co234_bin81	Wb	MBT3394455.1	MBT3394006.1	MBT3393917.1
				MBT3394172.1
				MBT3393639.1
Criblamydia sequanensis CRIB-18	Cs**	WP_041018612.1	WP_041016534.1	WP_053331799.1
Candidatus Neptunochlamydia vexilliferae strain K9	CNv	WP_194847489.1	MBF5058897.1	WP_194848480.1
Estrella lausannensis strain CRIB 30	El	WP_098039352.1	WP_158227785.1	WP_098038255.1
				WP_098039163.1
				WP_098037262.1
Chlamydiae bacterium RIFCSPLOWO2_02_FULL_45_22	Cb22**	OGN67990.1	OGN68782.1	OGN69805.1
Candidatus Anoxychlamydiales bacterium K1060_chlam_5	CAb	NGX56318.1	NGX56837.1	NGX57054.1
Chlamydiae bacterium RIFCSPLOWO2_12_FULL_49_12	Cb12**	OGN71496.1	OGN73762.1	OGN73538.1
Chlamydiae bacterium RIFCSPHIGHO2_12_FULL_49_11	Cb11**	OGN63158.1	OGN61418.1	OGN61965.1
Synechocystis sp. PCC 6803	Ssp*	BAK49825.1	BAK49829.1	BAK49828.1
		BAK49827.1
Geobacillus stearothermophilus ATCC 12980	Gs*	WP_011231792.1	WP_033017151.1	WP_049624446.1
Bacillus subtilis subsp. subtilis str. 168	Bs*	6M37	WP_003234299.1	CAB12277.1
				WP_003228290.1
Thermotoga maritima MSB8	Tm	Q9X1F5.1	AAD35814.1	WP_004081499.1
Bordetella pertussis strain J614	Bp	WP_003820087.1	WP_003809933.1	WP_010930809.1
Listeria monocytogenes strain GIMC2082:LmcIH1-5	Lm	WP_003721460.1	WP_003721461.1	WP_003732386.1
Staphylococcus aureus strain STAU73 73_montagem_spades_patric_contig_01	Sa	WP_001052491.1	WP_001190829.1	WP_000390829.1
Chlamydia abortus strain GN6 ***		RsbV1 WP_041461313.1
		RsbV2 WP_086380209.1
Chlamydia abortus strain GIMC 2006:CabB577 ***		RsbV1 WP_041461313.1
		RsbV2 WP_006344430.1
Chlamydia pecorum strains MC/MarsBar_2018 and DBDeUG_2018***		RsbV1 WP_013712614.1
		RsbV2 WP_013712228.1
Chlamydia ibidis 10-1398/6 ibis***		RsbV1 WP_020370956.1
		RsbV2 WP_020370557.1
Candidatus Clavichlamydia salmonicola strain ET CLAVI***		RsbV1 WP_194844347.1
		RsbV2 WP_194843639.1
* Alignment Sequence, Percent identity matrix
** Alignment Sequence, Percent identity matrix, Gene synteny
*** Chlamydiales listed as encoding a single AASF based on (5).

## Sheet: Table S3
Table S3. Bacterial strains used in this study.
Strain	Host	Vector	Protein	Notes
DF998	E. coli XL-1 Blue	pGEX-rsbW	GST-RsbW	Cloning (39)
DF997	E. coli DH5α	pGEX-rsbU PP2C	GST-RsbU PP2C	Cloning (39)
DF1003	E. coli DH5α	pLATE52-rsbV1	His-RsbV1	Cloning (39)
DF1002	E. coli DH5α	pLATE52-rsbV2	His-RsbV2	Cloning (39)
DF1546	E. coli DH5α	pLATE52-rsbV2 3XFLAG	His-RsbV2-3XFLAG	Cloning
DF1624	E. coli DH5α	pLATE52-3XFLAG-rsbV1	His-3XFLAG-RsbV1	Cloning
DF1626	E. coli DH5α	pLATE52-3XFLAG-rsbV2	His-3XFLAG-RsbV2	Cloning
DF1629	E. coli XL-1 Blue	pLATE11-rsbV2	RsbV2	Cloning
DF1648	E. coli XL-1 Blue	pLATE11-rsbV2 S55A	RsbV2 S55A	Cloning
DF1346	E. coli XL-1 Blue	pACYC-His-rsbW	His-RsbW	Cloning
DF983	E. coli NEB Express	pGEX-rsbW	GST-RsbW	Protein purification (39)
DF984	E. coli NEB Express	pGEX-rsbU PP2C	GST-RsbU PP2C	Protein purification (39)
DF985	E. coli BL21(DE3)	pLATE52-rsbV1	His-RsbV1	Protein purification (39)
DF986	E. coli BL21(DE3)	pLATE52-rsbV2	His-RsbV2	Protein purification (39)
DF1547	E. coli BL21(DE3)	pLATE52-rsbV2-3XFLAG	His-RsbV2-3XFLAG	Protein purification
DF1619	E. coli BL21(DE3)	pLATE52-3XFLAG-rsbV1	His-3XFLAG-RsbV1	Protein purification
DF1620	E. coli BL21(DE3)	pLATE52-3XFLAG-rsbV2	His-3XFLAG-RsbV2	Protein purification
DF1644	E. coli BL21(DE3)	p2TK2Spec-SW2 mCh(GroL2) Tet-3XFLAG-rsbV1 + pACYC	3XFLAG-RsbV1	Coexpression in E.coli
DF1645	E. coli BL21(DE3)	p2TK2Spec-SW2 mCh(GroL2) Tet-3XFLAG-rsbV1 + pACYC-His-rsbW	3XFLAG-RsbV1, His-RsbW	Coexpression in E.coli
DF1649	E. coli BL21(DE3)	p2TK2Spec-SW2 mCh(GroL2) Tet-3XFLAG-rsbV1 S56A + pACYC His-rsbW	3XFLAG-RsbV1 S56A, His-RsbW	Coexpression in E.coli
DF1422	E. coli BL21(DE3)	p2TK2Spec-SW2 mCh(GroL2) Tet-rsbV2-3xFLAG + pACYC	RsbV2-3XFLAG	Coexpression in E.coli
DF1423	E. coli BL21(DE3)	p2TK2Spec-SW2 mCh(GroL2) Tet-rsbV2-3xFLAG + pACYC His-rsbW	RsbV2-3XFLAG, His-RsbW	Coexpression in E.coli
DF1424	E. coli BL21(DE3)	p2TK2Spec-SW2 mCh(GroL2) Tet-rsbV2 S55A-3xFLAG + pACYC His-rsbW	RsbV2 S55A-3XFLAG, His-RsbW	Coexpression in E.coli
DF1631	E. coli BL21(DE3)	pLATE11-rsbV2 + pACYC	RsbV2	Coexpression in E.coli
DF1632	E. coli BL21(DE3)	pLATE11-rsbV2 + pACYC-His-rsbW	RsbV2, His-RsbW	Coexpression in E.coli
DF1650	E. coli BL21(DE3)	pLATE11-rsbV2 S55A + pACYC-His-rsbW	RsbV2 S55A, His-RsbW	Coexpression in E.coli
DF1467	E. coli NEB 10-beta	pBOMB dCas12 rsbV2 crRNA		Cloning of E. coli-C trachomatis shuttle vectors
DF1427	E. coli NEB 10-beta	p2TK2Spec-SW2 mCh(GroL2) Tet-GFP-3xFLAG	GFP-3XFLAG	Cloning of E. coli-C trachomatis shuttle vectors
DF1623	E. coli NEB 10-beta	p2TK2Spec-SW2 mCh(GroL2) Tet-3XFLAG-rsbV1	3XFLAG-RsbV1	Cloning of E. coli-C trachomatis shuttle vectors
DF1647	E. coli NEB 10-beta	p2TK2Spec-SW2 mCh(GroL2) Tet-3XFLAG-rsbV1 S56A	3XFLAG-RsbV1 S56A	Cloning of E. coli-C trachomatis shuttle vectors
DF1470	E. coli NEB 10-beta	p2TK2Spec-SW2 mCh(GroL2) Tet-rsbV1 S56A-3XFLAG	RsbV1 S56A-3XFLAG	Cloning of E. coli-C trachomatis shuttle vectors
DF1625	E. coli NEB 10-beta	p2TK2Spec-SW2 mCh(GroL2) Tet-3XFLAG-rsbV2	3XFLAG-RsbV2	Cloning of E. coli-C trachomatis shuttle vectors
DF1415	E. coli NEB 10-beta	p2TK2Spec-SW2 mCh(GroL2) Tet-rsbV2-3xFLAG	RsbV2-3XFLAG	Cloning of E. coli-C trachomatis shuttle vectors
DF1416	E. coli NEB 10-beta	p2TK2Spec-SW2 mCh(GroL2) Tet-rsbV2 S55A-3xFLAG	RsbV2 S55A-3XFLAG	Cloning of E. coli-C trachomatis shuttle vectors
DF1675	E. coli NEB 10-beta	p2TK2Spec-SW2 mCh(GroL2) Tet-His-rsbV2 S55A	His-RsbV2 S55A	Cloning of E. coli-C trachomatis shuttle vectors
	C. trachomatis L2 plasmid minus	pBOMBL12CRia(NT)::L2		(7) Supplemental references
DFCT45	C. trachomatis L2 plasmid minus	pBOMB dCas12 rsbV2 crRNA
DFCT43	DFCT15; rsbV1::aadA	pBOMB dCas12 rsbV2 crRNA		(38)
DFCT41	C. trachomatis L2 plasmid minus	p2TK2Spec-SW2 mCh(GroL2) Tet-GFP-3xFLAG	GFP-3XFLAG
DFCT46	C. trachomatis L2 plasmid minus	p2TK2Spec-SW2 mCh(GroL2) Tet-3XFLAG-rsbV1	3XFLAG-RsbV1
DFCT47	C. trachomatis L2 plasmid minus	p2TK2Spec-SW2 mCh(GroL2) Tet-3XFLAG-rsbV1 S56A	3XFLAG-RsbV1 S56A
DFCT53	DFCT13; rsbV1::bla	p2TK2Spec-SW2 mCh(GroL2) Tet-3XFLAG-rsbV1 S56A	3XFLAG-RsbV1 S56A	(8) Supplemental references
DFCT48	C. trachomatis L2 plasmid minus	p2TK2Spec-SW2 mCh(GroL2) Tet-rsbV1 S56A-3XFLAG	RsbV1 S56A-3XFLAG
DFCT49	C. trachomatis L2 plasmid minus	p2TK2Spec-SW2 mCh(GroL2) Tet-3XFLAG-rsbV2	3XFLAG-RsbV2
DFCT50	C. trachomatis L2 plasmid minus	p2TK2Spec-SW2 mCh(GroL2) Tet-rsbV2-3xFLAG	RsbV2-3XFLAG
DFCT42	C. trachomatis L2 plasmid minus	p2TK2Spec-SW2 mCh(GroL2) Tet-rsbV2 S55A-3xFLAG	RsbV2 S55A-3XFLAG
DFCT51	DFCT13; rsbV1::bla	p2TK2Spec-SW2 mCh(GroL2) Tet-rsbV2 S55A-3xFLAG	RsbV2 S55A-3XFLAG	(8) Supplemental references
DFCT52	C. trachomatis L2 plasmid minus	p2TK2Spec-SW2 mCh(GroL2) Tet-His-rsbV2 S55A	His-RsbV2 S55A

## Sheet: Table S4
Table S4. Primers used in this study.
Vector	Sequence (5'-3') of Primer	Notes
pLATE52-rsbV2 3XFLAG	GGTTGGGAATTGCAAGAATGGATAGCAAGAGAGTACA	LIC Cloning
	GGAGATGGGAAGTCATTAATCGTCATCCTTGTAATCGATGTC
pLATE52-3XFLAG-rsbV1	GGTTGGGAATTGCAAGACTACAAAGACCATGAC	LIC Cloning
	GGAGATGGGAAGTCATTAACTGTTTTCTTTTGCTAAAG
pLATE52-3XFLAG-rsbV2	GGTTGGGAATTGCAAGACTACAAAGACCATGAC	LIC Cloning
	GGAGATGGGAAGTCATTAAAAATCGCTAAAAGATTCTTG
pLATE11-rsbV2	AGAAGGAGATATAACTATGGAATGGATAGCAAGAGAGTAC	LIC Cloning
	GGAGATGGGAAGTCATTAAAAATCGCTAAAAGATTCTTGTTCTG
pLATE11-rsbV2 S55A	TTTTATATGAGTGCGGCAGGTTTACGC	Site Direct Mutagenesis , bold S55A
	AACTTTCTCCATATTTAACAAAAC
pACYC-His-rsbW	TCCGAATTCAATGACCTTTTCTGAAGGAGAG	EcoRI
	CGCAAGCTTCTATGAGTTGTGAGGTTTTGTG	HindIII
p2TK2Spec-SW2 mCh(GroL2) Tet-IncV-3xFLAG, template	TTCACTTTTCTCTATCACTGATAGG	NEBuilder, gene-3XFLAG constructs
	GGCGGCCGCATGGACTACAAAG
p2TK2Spec-SW2 mCh(GroL2) Tet-IncV-3xFLAG, template	TTCACTTTTCTCTATCACTGATAGG	NEBuilder, 3XFLAG-gene and no FLAG constructs
	GGATGACATGTGATTCGCGTAG
p2TK2Spec-SW2 mCh(GroL2) Tet-GFP-3xFLAG	CAGTGATAGAGAAAAGTGAAATGAGTAAAGGAGAAGCACTTTTCACTGGAGTTG	NEBuilder
	TTGTAGTCCATGCGGCCGCCAGATCTGAGTCCGGACTTGTATAG
p2TK2Spec-SW2 mCh(GroL2) Tet-3XFLAG-rsbV1 S56A	TTACATATCTGCGGCAGGTATCCGCGTGC	Site Direct Mutagenesis, bold S56A
	TCTAAATCTCCGCAGTCCAG
p2TK2Spec-SW2 mCh(GroL2) Tet-rsbV1 S56A-3XFLAG	CAGTGATAGAGAAAAGTGAAATGAGTAACTTTCAGAAAGAAGAACAAGG	NEBuilder
	TTGTAGTCCATGCGGCCGCCACTGTTTTCTTTTGCTAAAGCTTG
p2TK2Spec-SW2 mCh(GroL2) Tet-rsbV2-3xFLAG (and S55A)	CAGTGATAGAGAAAAGTGAAATGGAATGGATAGCAAGAGAGTAC	NEBuilder
	TTGTAGTCCATGCGGCCGCCAAAATCGCTAAAAGATTCTTG
p2TK2Spec-SW2 mCh(GroL2) Tet-His-rsbV2 S55A	CAGTGATAGAGAAAAGTGAAATGGCGGGTTCTCATCATCATCATCATCATG	NEBuilder
	ACGCGAATCACATGTCATCCTTAAAAATCGCTAAAAGATTCTTG

## Sheet: Table S5
Table S5. gBlocks used in this study.
gBlock	Sequence (5'-3') of gBlock	Usage/ Note
rsbV2 crRNA	TGAATATAATTTTAATTATATCACGCACTAGCTCAGATTCAGTAGACCGCTGTTGATAAAACGAAAGGCCCAGTCTTTCGACTGAGCCTTTCGTTTTATTTGGGAATGGATAGCAAGAGAGTAATCTACAAGAGTAGAAATTAGGTGTCATTATAAGAAAACCGTCTCCACCGGTGAATGCATGATCTACGTGCGTCACATGCAGTACCGACGTCTTAAGACCCACTTTCACA	pBOMB dCas12 rsbV2 crRNA
3XFlag RsbV1	CAGTGATAGAGAAAAGTGAAATGGACTACAAAGACCATGACGGTGATTATAAAGATCATGACATCGATTACAAGGATGACGATGGCGGAGGCGGATCTAGTAACTTTCAGAAAGAAGAACAAGGCCAAACAGGCATCCTTCATTTACAAGGGAAACTCGATGGTGTCTCCTCTCCAGCTGTACAAGAAAGTATTTCTGAATCTCTTTCCAATGGCATGAAAAACATTATTCTGGACTGCGGAGATTTAGATTACATATCTAGTGCAGGTATCCGCGTGCTTTTACAAAGCTATCACCAAGTAGGGAAAAATGCGGGGAAAATTGCTCTCACTTCTGTCTCTAAAACAGTGGAACAGACTCTTTATGTCACAGGCTTTTTGTCTTATTTTAAGGTCTTCG…	pID-3XFlag-rsbV1
3XFlag RsbV2	CAGTGATAGAGAAAAGTGAAATGGACTACAAAGACCATGACGGTGATTATAAAGATCATGACATCGATTACAAGGATGACGATGGCGGAGGCGGATCTGAATGGATAGCAAGAGAGTACAAAAATATTTTTATCGTTTCTTTAAAAGGGGATATGGATGCTGTGACGGTTCCTGCTTTAGAAGAGTTTCTAACAAAATCCATTGCAAAAGGACGTGTTAATGTTTTGTTAAATATGGAGAAAGTTTTTTATATGAGTAGTGCAGGTTTACGCACACTGCTCTCATTAGCAAAATTAACACAAAATCATAATGGGAAGCTTTGTATCTGTTGTCTTAGAGATGAAGTTGCTGATATTATTCGTATCGCAGGATTGGATAAAGTAATCACCATCCGTAAAG…	pID-3XFlag-rsbV2
